# Supplementary material for: Modeling Brownian Microparticle Trajectories in Lab-on-a-Chip Devices with Time Varying Dielectrophoretic or Optical Forces
Source: Micromachines (Basel). 2021 Oct 18;12(10):1265. doi: 10.3390/mi12101265 (PMC8539052; doi:10.3390/mi12101265)
Supplement: Supplementary file 1 [file micromachines-12-01265-s001.zip]

Archive with 4 entries (3 files):
- Supplementary/
- Supplementary/Multimedia_file_1_Optical_trap.mp4
- Supplementary/Multimedia_file_2_Cell_sorter.mp4
- Supplementary/supplementary.pdf
